# Supplementary material for: Validation of a next-generation sequencing (NGS) panel to improve the diagnosis of X-linked hypophosphataemia (XLH) and other genetic disorders of renal phosphate wasting
Source: Eur J Endocrinol. 2020 Aug 14;183(5):497–504. doi: 10.1530/EJE-20-0275 (PMC7592643; doi:10.1530/EJE-20-0275)
Supplement: Supplementary Table 1: Amplicons of the HR-Panel. Chromosomal positions are described according to GRCh37/hg19 [file supplementary_table_1.xls]

## Sheet: Amplicons of the HR-Panel
Chromosome	Start	Stop	Amplicon_Name	Gene
chr4	88577544	88577766	AMPL7153651783	DMP1
chr4	88578090	88578312	AMPL7153651782	DMP1
chr4	88580341	88580435	AMPL7154566441	DMP1
chr4	88580512	88580728	AMPL7153651774	DMP1
chr4	88583035	88583260	AMPL7154567095	DMP1
chr4	88583249	88583472	AMPL7154567096	DMP1
chr4	88583445	88583620	AMPL7154567097	DMP1
chr4	88583609	88583755	AMPL7155868476	DMP1
chr4	88583744	88583961	AMPL7155868477	DMP1
chr4	88583935	88584163	AMPL7155868478	DMP1
chr4	88584144	88584356	AMPL7154574300	DMP1
chr4	88584345	88584553	AMPL7155868479	DMP1
chr5	176812611	176812845	ES19.SLC34A1_1	SLC34A1
chr5	176812754	176812982	ES19.SLC34A1_2	SLC34A1
chr5	176812994	176813213	ES19.SLC34A1_3	SLC34A1
chr5	176813213	176813424	ES19.SLC34A1_4	SLC34A1
chr5	176813401	176813628	ES19.SLC34A1_5	SLC34A1
chr5	176814583	176814815	AMPL7153743925	SLC34A1
chr5	176814808	176815014	AMPL7154843939	SLC34A1
chr5	176814980	176815170	AMPL7155868417	SLC34A1
chr5	176815159	176815360	AMPL7157576150	SLC34A1
chr5	176815349	176815424	AMPL7160020481	SLC34A1
chr5	176820635	176820826	AMPL7153743924	SLC34A1
chr5	176820974	176821167	AMPL7154844019	SLC34A1
chr5	176821146	176821246	AMPL7153742603	SLC34A1
chr5	176823691	176823846	AMPL7153743930	SLC34A1
chr5	176823772	176823986	AMPL7153743934	SLC34A1
chr5	176823975	176824137	AMPL7157574362	SLC34A1
chr5	176824669	176824892	ES19.SLC34A1_17	SLC34A1
chr5	176824826	176825044	ES19.SLC34A1_18	SLC34A1
chr5	176825042	176825258	ES19.SLC34A1_19	SLC34A1
chr5	176825224	176825436	AMPL7163326595	SLC34A1
chr6	132129332	132129522	ES21.ENPP1_1	ENPP1
chr6	132168709	132168922	AMPL7159494407	ENPP1
chr6	132168911	132169031	AMPL7154566373	ENPP1
chr6	132171074	132171292	AMPL7153189822	ENPP1
chr6	132172213	132172439	AMPL7153189741	ENPP1
chr6	132173124	132173345	AMPL7154567025	ENPP1
chr6	132173338	132173506	AMPL7153189806	ENPP1
chr6	132175980	132176207	AMPL7153189774	ENPP1
chr6	132179767	132179986	AMPL7153189736	ENPP1
chr6	132181376	132181562	AMPL7153189755	ENPP1
chr6	132181551	132181732	AMPL7154567024	ENPP1
chr6	132182702	132182915	AMPL7156689679	ENPP1
chr6	132185567	132185782	AMPL7153189791	ENPP1
chr6	132185909	132186136	AMPL7153189812	ENPP1
chr6	132189131	132189292	AMPL7153189784	ENPP1
chr6	132190443	132190662	AMPL7153189799	ENPP1
chr6	132193122	132193338	AMPL7153189760	ENPP1
chr6	132193885	132194074	AMPL7154566996	ENPP1
chr6	132194063	132194215	AMPL7159531628	ENPP1
chr6	132195313	132195530	AMPL7153189739	ENPP1
chr6	132196880	132197040	AMPL7157413412	ENPP1
chr6	132198078	132198170	AMPL7159531629	ENPP1
chr6	132198159	132198326	AMPL7159531630	ENPP1
chr6	132199541	132199767	AMPL7153189779	ENPP1
chr6	132200852	132201029	AMPL7156689663	ENPP1
chr6	132201018	132201222	AMPL7159531636	ENPP1
chr6	132203460	132203652	ES21.ENPP1_25	ENPP1
chr6	132204732	132204948	AMPL7153189771	ENPP1
chr6	132206027	132206245	AMPL7153189764	ENPP1
chr6	132207520	132207732	AMPL7154567026	ENPP1
chr6	132207721	132207910	AMPL7159531634	ENPP1
chr6	132211297	132211503	AMPL7156689651	ENPP1
chr6	132211492	132211705	AMPL7156689652	ENPP1
chr7	193110	193234	AMPL7160312109	FAM20C
chr7	193214	193447	AMPL7154076530	FAM20C
chr7	193284	193498	ES16.FAM20C_2	FAM20C
chr7	193482	193690	ES16.FAM20C_3	FAM20C
chr7	193682	193894	ES16.FAM20C_4	FAM20C
chr7	195448	195642	AMPL7160312172	FAM20C
chr7	195631	195799	AMPL7154076526	FAM20C
chr7	208759	208959	AMPL7154076540	FAM20C
chr7	208948	209130	AMPL7160312164	FAM20C
chr7	286348	286560	AMPL7154076528	FAM20C
chr7	288143	288361	AMPL7160312167	FAM20C
chr7	288346	288559	AMPL7163333840	FAM20C
chr7	295644	295843	AMPL7160312169	FAM20C
chr7	295832	295967	AMPL7160312170	FAM20C
chr7	295947	296131	AMPL7160312171	FAM20C
chr7	296557	296717	AMPL7160312165	FAM20C
chr7	296706	296853	AMPL7160312166	FAM20C
chr7	296871	297003	AMPL7161142675	FAM20C
chr7	296992	297182	AMPL7160312325	FAM20C
chr7	298575	298764	AMPL7154076547	FAM20C
chr7	299548	299736	AMPL7160312173	FAM20C
chr7	299714	299902	AMPL7160312174	FAM20C
chr7	299857	300016	AMPL7160312175	FAM20C
chr8	38271113	38271246	AMPL7163258041	FGFR1
chr8	38271237	38271430	AMPL7153387772	FGFR1
chr8	38271321	38271552	AMPL7155000690	FGFR1
chr8	38271541	38271719	AMPL7153046940	FGFR1
chr8	38271688	38271894	AMPL7153130822	FGFR1
chr8	38272015	38272241	AMPL7153047043	FGFR1
chr8	38272261	38272490	AMPL7153046983	FGFR1
chr8	38273252	38273483	AMPL7154142947	FGFR1
chr8	38273393	38273623	AMPL7153167950	FGFR1
chr8	38274766	38274982	AMPL7153047020	FGFR1
chr8	38275354	38275545	AMPL7153047059	FGFR1
chr8	38275715	38275938	AMPL7153047007	FGFR1
chr8	38276911	38277136	AMPL7154418863	FGFR1
chr8	38277125	38277313	AMPL7153081109	FGFR1
chr8	38279141	38279336	AMPL7155000695	FGFR1
chr8	38279324	38279488	AMPL7155000697	FGFR1
chr8	38281890	38282116	AMPL7154111959	FGFR1
chr8	38282096	38282300	AMPL7153168115	FGFR1
chr8	38283611	38283789	AMPL7153047089	FGFR1
chr8	38285384	38285589	AMPL7153047094	FGFR1
chr8	38285578	38285806	AMPL7154418865	FGFR1
chr8	38285834	38285995	AMPL7153047027	FGFR1
chr8	38287031	38287215	AMPL7163255485	FGFR1
chr8	38287204	38287422	AMPL7163255486	FGFR1
chr8	38287382	38287584	AMPL7153594318	FGFR1
chr8	38314767	38314997	AMPL7153594238	FGFR1
chr8	38314986	38315103	AMPL7154988576	FGFR1
chr9	140126068	140126301	ES16.SLC34A3_1	SLC34A3
chr9	140126432	140126660	ES16.SLC34A3_2	SLC34A3
chr9	140126988	140127221	ES16.SLC34A3_3	SLC34A3
chr9	140127129	140127362	ES16.SLC34A3_4	SLC34A3
chr9	140127350	140127552	ES16.SLC34A3_5	SLC34A3
chr9	140127534	140127742	ES16.SLC34A3_6	SLC34A3
chr9	140127711	140127929	ES16.SLC34A3_7	SLC34A3
chr9	140128051	140128277	ES16.SLC34A3_8	SLC34A3
chr9	140128234	140128449	ES16.SLC34A3_9	SLC34A3
chr9	140128471	140128652	ES16.SLC34A3_10	SLC34A3
chr9	140128598	140128800	ES16.SLC34A3_11	SLC34A3
chr9	140128787	140128976	ES16.SLC34A3_12	SLC34A3
chr9	140128960	140129180	ES16.SLC34A3_13	SLC34A3
chr9	140129050	140129236	ES16.SLC34A3_14	SLC34A3
chr9	140130304	140130536	AMPL7154567412	SLC34A3
chr9	140130422	140130659	AMPL7154567413	SLC34A3
chr9	140130654	140130808	AMPL7154843919	SLC34A3
chr9	140130747	140130974	AMPL7154843920	SLC34A3
chr12	4479357	4479590	AMPL7154842495	FGF23
chr12	4479575	4479772	AMPL7153631596	FGF23
chr12	4479624	4479851	AMPL7153385642	FGF23
chr12	4479805	4479959	AMPL7154567080	FGF23
chr12	4481694	4481917	AMPL7153651730	FGF23
chr12	4488335	4488562	AMPL7154567089	FGF23
chr12	4488551	4488771	AMPL7154567090	FGF23
chr13	33590711	33590944	ES21.KL_1	KL
chr13	33590846	33591079	ES21.KL_2	KL
chr13	33591035	33591263	ES21.KL_3	KL
chr13	33591249	33591466	ES21.KL_4	KL
chr13	33627816	33627898	AMPL7156734054	KL
chr13	33627887	33628102	AMPL7156734055	KL
chr13	33628091	33628304	AMPL7155868163	KL
chr13	33628293	33628507	AMPL7155868164	KL
chr13	33629061	33629274	AMPL7154842216	KL
chr13	33629263	33629479	AMPL7155868149	KL
chr13	33634802	33635023	ES21.KL_10	KL
chr13	33635011	33635235	ES21.KL_11	KL
chr13	33635226	33635439	ES21.KL_12	KL
chr13	33635427	33635641	ES21.KL_13	KL
chr13	33635629	33635837	ES21.KL_14	KL
chr13	33635822	33636008	ES21.KL_15	KL
chr13	33637950	33638151	AMPL7154842286	KL
chr13	33638140	33638349	AMPL7154842287	KL
chr17	72744848	72745054	ES22.SLC9A3R1_1	SLC9A3R1
chr17	72745043	72745270	ES22.SLC9A3R1_2	SLC9A3R1
chr17	72745176	72745378	ES22.SLC9A3R1_3	SLC9A3R1
chr17	72745312	72745522	ES22.SLC9A3R1_4	SLC9A3R1
chr17	72758016	72758237	AMPL7155868543	SLC9A3R1
chr17	72758185	72758380	AMPL7154156665	SLC9A3R1
chr17	72759411	72759639	AMPL7153385564	SLC9A3R1
chr17	72759629	72759855	AMPL7154842533	SLC9A3R1
chr17	72762980	72763196	AMPL7154321964	SLC9A3R1
chr17	72764189	72764407	AMPL7154321958	SLC9A3R1
chr17	72764575	72764775	AMPL7154842548	SLC9A3R1
chr17	72764771	72764873	AMPL7154842549	SLC9A3R1
chrX	22050376	22050592	AMPL7154567237	PHEX
chrX	22050581	22050808	AMPL7154567238	PHEX
chrX	22050797	22050946	AMPL7154567239	PHEX
chrX	22050935	22051152	AMPL7154567240	PHEX
chrX	22051139	22051274	AMPL7154567241	PHEX
chrX	22056505	22056720	AMPL7153651704	PHEX
chrX	22065003	22065190	AMPL7156689692	PHEX
chrX	22065179	22065375	AMPL7157481267	PHEX
chrX	22094299	22094505	AMPL7156689721	PHEX
chrX	22094494	22094709	AMPL7156689722	PHEX
chrX	22095440	22095661	AMPL7157481265	PHEX
chrX	22095650	22095845	AMPL7157481266	PHEX
chrX	22108477	22108684	AMPL7153651712	PHEX
chrX	22111902	22112128	AMPL7156689714	PHEX
chrX	22112117	22112345	AMPL7156689715	PHEX
chrX	22113294	22113522	AMPL7167698779	PHEX
chrX	22113351	22113578	AMPL7167698777	PHEX
chrX	22113576	22113799	AMPL7167698778	PHEX
chrX	22115008	22115221	AMPL7153651703	PHEX
chrX	22117093	22117310	AMPL7153651702	PHEX
chrX	22129511	22129724	AMPL7153651715	PHEX
chrX	22132527	22132752	AMPL7153651717	PHEX
chrX	22151578	22151798	AMPL7153651707	PHEX
chrX	22186372	22186562	AMPL7153651706	PHEX
chrX	22196313	22196535	AMPL7153651718	PHEX
chrX	22208477	22208686	AMPL7153651711	PHEX
chrX	22230935	22231160	AMPL7153651708	PHEX
chrX	22237074	22237299	AMPL7153651716	PHEX
chrX	22239684	22239904	AMPL7153651724	PHEX
chrX	22244497	22244687	AMPL7153651705	PHEX
chrX	22245559	22245777	AMPL7153651722	PHEX
chrX	22263370	22263593	AMPL7153651721	PHEX
chrX	22265853	22265991	AMPL7154567248	PHEX
chrX	22265980	22266177	AMPL7154567249	PHEX
chrX	22266166	22266331	AMPL7154567250	PHEX
chrX	22266320	22266457	AMPL7154567251	PHEX
chrX	22266446	22266654	AMPL7154567252	PHEX
chrX	22266643	22266859	AMPL7154567253	PHEX
chrX	22266848	22267072	AMPL7154567254	PHEX
chrX	22267061	22267277	AMPL7154567255	PHEX
chrX	22267266	22267463	AMPL7154567256	PHEX
chrX	22267452	22267647	AMPL7154567257	PHEX
chrX	22267636	22267846	AMPL7154567258	PHEX
chrX	22267835	22268045	AMPL7154567259	PHEX
chrX	22268034	22268225	AMPL7154567260	PHEX
chrX	22268214	22268416	AMPL7154567261	PHEX
chrX	22268405	22268620	AMPL7154567262	PHEX
chrX	22268609	22268783	AMPL7154567263	PHEX
chrX	22268772	22268991	AMPL7154567264	PHEX
chrX	22268980	22269201	AMPL7154567265	PHEX
chrX	22269190	22269380	AMPL7154567266	PHEX
chrX	22269369	22269471	AMPL7154566611	PHEX
chrX	49689820	49690022	AMPL7153651761	CLCN5
chrX	49806755	49806957	AMPL7154567040	CLCN5
chrX	49806946	49807143	AMPL7154567041	CLCN5
chrX	49834337	49834556	AMPL7155868695	CLCN5
chrX	49834545	49834749	AMPL7153651764	CLCN5
chrX	49837067	49837290	AMPL7160636364	CLCN5
chrX	49840262	49840484	AMPL7155868662	CLCN5
chrX	49840473	49840689	AMPL7155868663	CLCN5
chrX	49845207	49845430	AMPL7153651763	CLCN5
chrX	49846125	49846333	AMPL7155868644	CLCN5
chrX	49846322	49846537	AMPL7155868645	CLCN5
chrX	49850597	49850756	AMPL7153651758	CLCN5
chrX	49850953	49851178	AMPL7154567061	CLCN5
chrX	49851167	49851345	AMPL7154567062	CLCN5
chrX	49851334	49851558	AMPL7153651771	CLCN5
chrX	49853192	49853391	AMPL7155868598	CLCN5
chrX	49853380	49853566	AMPL7155868599	CLCN5
chrX	49854590	49854808	AMPL7155868573	CLCN5
chrX	49854797	49855003	AMPL7155868574	CLCN5
chrX	49854992	49855197	AMPL7155868575	CLCN5
chrX	49855145	49855360	AMPL7155868552	CLCN5
chrX	49855349	49855568	AMPL7155868553	CLCN5
chrX	49856721	49856942	AMPL7153651766	CLCN5
