# Supplementary material for: Validation of a next-generation sequencing (NGS) panel to improve the diagnosis of X-linked hypophosphataemia (XLH) and other genetic disorders of renal phosphate wasting
Source: Eur J Endocrinol. 2020 Aug 14;183(5):497–504. doi: 10.1530/EJE-20-0275 (PMC7592643; doi:10.1530/EJE-20-0275)
Supplement: Supplementary Table 2: Primer sequences used to close panel gaps. [file supplementary_table_2.xls]

## Sheet: Tabelle1
Gene	Primer Name (fwd)	Forward Primer Sequence	Primer Name (rev)	Reverse Primer Sequence
ENPP1	ENPP1-ex01-F1	AGCCAAGGATCTGACCGCGAG	ENPP1-ex01-SR5	CCACGTCCATAGGGGCCAGC
KL	KL-ex01-1-F4	CGGGGCGCGGGCATAAAGG	KL-ex01-1-R1	TCCCAGATGGACGCACCCTTG
SLC34A1	SLC34A1-ex02-ex04-F2	TGTCATTCAGCGTTGCTGAGAC	SLC34A1-ex02-ex04-R2	ATGCTGACGATGATGGATGTGG
