# Supplementary material for: Validation of a next-generation sequencing (NGS) panel to improve the diagnosis of X-linked hypophosphataemia (XLH) and other genetic disorders of renal phosphate wasting
Source: Eur J Endocrinol. 2020 Aug 14;183(5):497–504. doi: 10.1530/EJE-20-0275 (PMC7592643; doi:10.1530/EJE-20-0275)
Supplement: Supplementary Table 3: Primer sequences used for Sanger sequencing of homopolymer stretches. Within KL, one amplicon detects two homopolymer stretches. [file supplementary_table_3.xls]

## Sheet: Tabelle1
Gene	Primer Name (fwd)	Forward Primer Sequence	Primer Name (rev)	Reverse Primer Sequence
SLC9A3R1	SLC9A3R1-ex06-F1	ACCTCACCAAGGCTGAGGACCA	SLC9A3R1-ex06-R1	GGGATGTGGGTGCTGATTTGT
SLC34A3	SLC34A3-ex13-F2	ATGAACTTCAGACTTGGCGCTC	SLC34A3-ex13-R2	CTGCCGTGAGAAACACACCTTG
SLC34A1	SLC34A1-ex02-ex04-F2	TGTCATTCAGCGTTGCTGAGAC	SLC34A1-ex02-ex04-R2	ATGCTGACGATGATGGATGTGG
	SLC34A1-ex06-ex08-F2	ATGCACACACCTGTAAACGCAC	SLC34A1-ex06-ex08-R2	GATCTTCAAGGTCTATCTGGAGC
	SLC34A1-ex13-F2	AAGTGGAAACTTTCCTGCTGCC	SLC34A1-ex13-R2	CTGGCACACCTGTACACAAATAC
KL	KL-ex02-2-F1	ACTATCCCGAGAGCATGAAGA	KL-ex02-2-R1	TATTGCCAAAATGAATGTCTCCA
	KL-ex04-3-F1	CCATGCCCTGGCTTGGCATGT	KL-ex04-3-R1	GTGATGTCGGTCATTTCTTGC
	KL-ex05-F1	GATGTGTTGTGTGCAAAATACG	KL-ex05-R1	GTTTCACAACACTTAGAGGTGC
FAM20C	FAM20C-ex01-3-F1	GTCCCACTCGCTGGAGAAACT	FAM20C-ex01-3-R1	TGAACCTCTCTACACCATGCC
	FAM20C-ex03-F1	AACTCAAACTTCCCAGGCAGA	FAM20C-ex03-R1	ACCTCTGTTGCTCGTTTGCCA
	FAM20C-ex04-F1	GGAGCTCCACCGCATTTTTCA	FAM20C-ex04-R3	GTCCTGCTGTGTCCAGTGC
	FAM20C-ex10-F1	TCTCCCTCTCACTTTCTCTCG	FAM20C-ex10-R1	GGATGATCCCGTCCTGCCTCT
ENPP1	ENPP1-ex03-F1	CAAACCAGGCACATAAGGTTAC	ENPP1-ex03-R1	GAAAGACACAGAACTTTCCTTG
	ENPP1-ex04-F1	GTGGCAGATTCTGTGAGTGAC	ENPP1-ex04-R1	TAGTTGGCCAATAGCCATGAC
	ENPP1-ex08-F1	CCATGTAGCTTCAGTTATCGG	ENPP1-ex08-R1	CAAAAGAATGGCCACAGACAC
	ENPP1-ex19-F1	GAAAGAGCAACACTCTTGCCT	ENPP1-ex19-R1	TCAGGTGGTCCTCCAGAACTC
	ENPP1-ex21-F1	GCTGACAGCTAGAGCTTCATAA	ENPP1-ex21-R3	TACCCTATAATGTATGGTAGGA
	ENPP1-ex25-F1	ATTAAACTGGGGAGATGGAGC	ENPP1-ex25-R1	GCAAGATTCAACAGGAACACTC
DMP1	DMP1-ex04-ex05-F1	GTAAGATCTCTACCAAGAAAC	DMP1-ex04-ex05-R1	CCAGGTAATTTAATCTAACATC
PHEX	PHEXex1F	TAGAAGAGCAAGAAAGCCTTGG	PHEXex1R	GCAGGCAAACAGCCCTATACC
	PHEXex18F	AGAGAATGCAGGAGCTGATCTC	PHEXex18R	AAACACGCTTTGAGAACCAATGG
