# Supplementary material for: Validation of a next-generation sequencing (NGS) panel to improve the diagnosis of X-linked hypophosphataemia (XLH) and other genetic disorders of renal phosphate wasting
Source: Eur J Endocrinol. 2020 Aug 14;183(5):497–504. doi: 10.1530/EJE-20-0275 (PMC7592643; doi:10.1530/EJE-20-0275)
Supplement: Supplementary Table 4: Mutations in 50 samples with proven PHEX mutations, validated by the NGS-Panel. A) Individual patient samples and mutations in the different exons of PHEX. The table also lists, which mutations were hemizygous and which were heterozygous. B) Polymorphisms in PHEX, which were d [file supplementary_table_4.xlsx]

## Sheet: Tabelle1 (3)
A				♂	♀	♀	♂	♀	♂	♂	♀	♀	♀	♂	♂	♀	♀	♂	♀	♀	♀	♂	♂	♀	♂	♀	♀	♀	♂	♀	♂	♀	♂	♀	♂	♀	♀	♀	♀	♂	♀	♂	♀	♂	♀	♀	♀	♀	♀
	Pathogenic Mutations in PHEX			PHEX-1	PHEX-2	PHEX-3	PHEX-4	PHEX-5	PHEX-6	PHEX-7	PHEX-8	PHEX-9	PHEX-10	PHEX-11	PHEX-12	PHEX-13	PHEX-14	PHEX-15	PHEX-16	PHEX-17	PHEX-18	PHEX-19	PHEX-20	PHEX-21	PHEX-22	PHEX-23	PHEX-24	PHEX-25	PHEX-26	PHEX-27	PHEX-28	PHEX-29	PHEX-30	PHEX-31	PHEX-32	PHEX-33	PHEX-34	PHEX-35	PHEX-36	PHEX-37	PHEX-38	PHEX-39	PHEX-40	PHEX-41	PHEX-42	PHEX-43	PHEX-44	PHEX-45	PHEX-46
Gene	Exon/Intron	Variant	Variant Type
	Exon 1	c.1A>G p.(Met1Val)	missense
	Exon 1	c.58C>T p.(Arg20*)	nonsense
	Exon 1	c.61dupA p.(Ile21Asnfs*30)	frame shift
	Intron 1	c.118+2T>A	splicing
	Exon 2	c.124C>T p.(Gln42*)	nonsense
	Exon 2	c.162C>A p.(Cys54*)	nonsense
	Exon 2	c.181G>T p.(Glu61*)	nonsense
	Exon 3	c.208_212delGTAAA p.(Val70Serfs*7)	frame shift
	Exon 3	c.230G>A p.(Cys77Tyr)	missense
	Exon 4	c.409delA p.(Ile137Serfs*7)	frame shift
	Exon 4	c.417T>A p.(Tyr139*)	nonsense
	Exon 5	c.614G>C p.(Arg205Pro)	missense
	Exon 5	c.659T>A p.(Leu220*)	nonsense
	Exon 8	c.852_854delAAT p.(Ile284del)	deletion
	Exon 8	c.854delT p.(Met285Argfs*16)	frame shift
	Exon 8	c.871C>T p.(Arg291*)	nonsense
PHEX	Exon 9	c.958_960delAAG p.(Lys320del)	deletion
	Intron 9	c.1079+1G>A	splicing
	Exon 10	c.1152T>G p.(Tyr384*)	nonsense
	Exon 10	c.1158G>A p.(Trp386*)	nonsense
	Exon 11	c.1178delT p.(Ile393Thrfs*15)	frame shift
	Exon 12	Duplication of Exon 12	large duplication
	Exon 12	c.1328G>A p.(Arg443His)	missense
	Exon 15	c.1601C>T p.(Pro534Leu)	missense
	Exon 15	c.1645C>T p.(Arg549*)	nonsense
	Intron 15	c.1645+1G>A	splicing
	Exon 16	c.1699C>T p.(Arg567*)	nonsense
	Exon 16	c.1700G>C p.(Arg567Pro)	missense
	Exon 18	c.1779_1782dupTGAT p.(Lys595*)	frame shift
	Exon 18	c.1832_1833delTT p.(Phe611*)	frame shift
	Exon 18	c.1850G>T p.(Cys617Phe)	missense
	Exon 18	c.1853T>G p.(Met618Arg)	missense
	Exon 18	c.1862A>C p.(Gln621Pro)	missense
	Exon 20	c.1971C>G p.(Tyr657*)	nonsense
	Exon 20	c.2040C>A p.(Asn680Lys)	missense
	Exon 20	c.2051T>G p.(Phe684Cys)	missense
	Exon 20	c.2059_2070dupAGTTATGCTCAT p.(Ser687_His690dup)	duplication
	Exon 20	c.2066C>T p.(Ala689Val)	missense
	Exon 21	c.2079C>A p.(Cys693*)	nonsense
	Exon 21	c.2104C>T p.(Arg702*)	nonsense
	Intron 21	c.2148-10C>A	splicing
	Exon 22	c.2239C>T p.(Arg747*)	nonsense
			Legend:	hemi			het			hom			dup
B				♂	♀	♀	♂	♀	♂	♂	♀	♀	♀	♂	♂	♀	♀	♂	♀	♀	♀	♂	♂	♀	♂	♀	♀	♀	♂	♀	♂	♀	♂	♀	♂	♀	♀	♀	♀	♂	♀	♂	♀	♂	♀	♀	♀	♀	♀
	Polymorphisms in PHEX			PHEX-1	PHEX-2	PHEX-3	PHEX-4	PHEX-5	PHEX-6	PHEX-7	PHEX-8	PHEX-9	PHEX-10	PHEX-11	PHEX-12	PHEX-13	PHEX-14	PHEX-15	PHEX-16	PHEX-17	PHEX-18	PHEX-19	PHEX-20	PHEX-21	PHEX-22	PHEX-23	PHEX-24	PHEX-25	PHEX-26	PHEX-27	PHEX-28	PHEX-29	PHEX-30	PHEX-31	PHEX-32	PHEX-33	PHEX-34	PHEX-35	PHEX-36	PHEX-37	PHEX-38	PHEX-39	PHEX-40	PHEX-41	PHEX-42	PHEX-43	PHEX-44	PHEX-45	PHEX-46
Gene	Exon/Intron	Variant	Variant Type
	5´UTR	c.-543A>G	polymorphism
	5´UTR	c.-90A>G	polymorphism
	5´UTR	c.-33C>T	polymorphism
	Intron 2	c.188-47C>T	polymorphism
	Intron 6	c.732+68G>A	polymorphism
	Intron 6	c.733-25T>C	polymorphism
	Intron 6	c.733-46C>T	polymorphism
	Intron 6	c.733-189G>A	polymorphism
	Intron 7	c.849+128G>A	polymorphism
	Intron 8	c.933+41A>G	polymorphism
	Intron 9	c.1080-73C>T	polymorphism
PHEX	Intron 13	c.1483-32A>G	polymorphism
	Intron 15	c.1646-46T>C	polymorphism
	Intron 17	c.1769-10C>T	polymorphism
	Intron 18	c.1900-8dupT	polymorphism
	Intron 18	c.1900-39C>G	polymorphism
	Intron 19	c.1966-11T>C	polymorphism
	Intron 21	c.2148-48T>G	polymorphism
	3´UTR	c.*1282_*1287dupGTGTGT	polymorphism
	3´UTR	c.*1330T>C	polymorphism
	3´UTR	c.*1661T>C	polymorphism
	3´UTR	c.*2189T>C	polymorphism
	3´UTR	c.*3312G>T	polymorphism
	3´UTR	c.*3380T>A	polymorphism
			Legend:	hemi			het			hom
[truncated: 4 more columns]
